# Supplementary material for: An Early SARS-CoV-2 Omicron Outbreak in a Dormitory in Saint Petersburg, Russia
Source: Viruses. 2023 Jun 22;15(7):1415. doi: 10.3390/v15071415 (PMC10385080; doi:10.3390/v15071415)
Supplement: Supplementary file 1 [file viruses-15-01415-s001.zip]

Archive with 2 entries (2 files):
- Supplementary File S1.tsv
- viruses-2451394-supplementary.pdf
